# Supplementary material for: Online suicidal thoughts and/or behaviours talk: A scoping review protocol
Source: PLoS One. 2022 Oct 27;17(10):e0276776. doi: 10.1371/journal.pone.0276776 (PMC9612572; doi:10.1371/journal.pone.0276776)
Supplement: S2 File — (XLSX) [file pone.0276776.s002.xlsx]

## Sheet: Steps
1	Search Cochrane Database of Systematic Reviews, Database of Abstracts of Reviews and Effects, PROSPERO, OSF and JBI journal.
	Setup Endnote groups - one for each academic database, key journal, reference lists, and one each for Y/N/M
3	Database searching
4	Medline, CINAHL with Full Text, Academic Search Ultimate, APA PsycInfo, Communication Source, Health Source: Nursing/Academic Edition, Humanities Source Ultimate, MLA Directory of Periodicals, Psychology and Behavioural Sciences Collection, Sociology Source Ultimate, Scopus, and SAGE Journals: Social Sciences and Humanities
5	Select database
6	Enter search terms with boolean operators and limiters
7	Copy search terms with boolean operators and record number of results in Excel page "Search - Databases"
8	For EBSCOHost Export: Click on "Page Options" and select display 50 results. Click on "Share" and "Add to Folder". Do this until all results added to folder
9	Go to Folder at the top of the page
10	Select "All" and Export to Endnote.
11	Select to "Remove these items from folder after saving". Click SAVE and open with EndNote. All references should open in Endnote.
12	In Endnote, "Select All" from "Imported References" and drag to the relevant group with the database title, e.g., PsycArticles.
13	When all database searches complete, "Select All" in each group and right-click and select 'Copy Formatted'. Then paste in Excel spreadsheet under relevant database on page "Total returned". The click to "Wrap Text".
14	Repeat for next database
15	Duplicates - see PDF for stepwise approach
16	Hand-search remaining duplicates from sorting by Title and Author
17	Copy remaining to "List of TI AB screening" Excel page
18	AB and TI screening
19	Screen titles by title and abstract in Endnote. Record Y/N/M with reason in EndNote under Research Notes and also record Y/N/M in Excel. Record cumulative totals (Y/N/M) after every 50 screened.
20	Compare Y/N/M with other researcher and resolve discrepancies

## Sheet: Preliminary SR Searches
Date	Search string	Database	Number of results	Field Limits (e.g., TI or AB or no restrictions)	Any other filters	Notes
18.03.22	internet OR “online bulletin board” OR “internet chat room” OR “online community” OR “online communities” “online social network” OR “online message board” OR “social media” OR Twitter* OR Facebook* OR Instagram* OR “insta gram” “online forum” OR web OR virtual OR “social networking site” OR sns OR mobile* OR computer OR myspace OR “mediated communication” OR forum* OR “online information service…	Academic Search Ultimate	177430	TI	peer review AND 1989
18.03.22	convers* OR talk* OR chat* OR interact* OR communicat* OR discuss* OR discourse OR discursive OR languag*	Academic Search Ultimate	489606	TI	peer review AND 1989
18.03.22	user OR member* OR poster	Academic Search Ultimate	78964	TI	peer review AND 1989
18.03.22	suicid* OR self-harm* OR self-injur* OR self-mutilation OR cybersuicide OR “self harm” OR self injur* or “ self mutilation”	Academic Search Ultimate	32859	TI	peer review AND 1989
18.03.22	search 1 AND search 2 AND search 3 AND search 4	Academic Search Ultimate	1	TI	peer review AND 1989
18.03.22	internet OR “online bulletin board” OR “internet chat room” OR “online community” OR “online communities” “online social network” OR “online message board” OR “social media” OR Twitter* OR Facebook* OR Instagram* OR “insta gram” “online forum” OR web OR virtual OR “social networking site” OR sns OR mobile* OR computer OR myspace OR “mediated communication” OR forum* OR “online information service…	Academic Search Ultimate	1816457	AB	peer review AND 1989
18.03.22	convers* OR talk* OR chat* OR interact* OR communicat* OR discuss* OR discourse OR discursive OR languag*	Academic Search Ultimate	5484911	AB	peer review AND 1989
18.03.22	user OR member* OR poster	Academic Search Ultimate	805810	AB	peer review AND 1989
18.03.22	suicid* OR self-harm* OR self-injur* OR self-mutilation OR cybersuicide OR “self harm” OR self injur* or “ self mutilation”	Academic Search Ultimate	60222	AB	peer review AND 1989
18.03.22	search 1 AND search 2 AND search 3 AND search 4	Academic Search Ultimate	227	AB	peer review AND 1989
		TOTAL:	228

## Sheet: DB Search
Date	Search string	Database	Number of results	Field Limits (e.g., TI or AB or no restrictions)	Any other filters	Reviewer 1 results	Reviewer 2 results	Discrepency identification and outcome

## Sheet: Journal search
Journal	Years searched	Reviewer 1 results	Review 2 results	Discrepency identification and outcome

## Sheet: Reference list
Article searched	Reviewer 1 result	Reviwer 2 result	Discrepency identification and outcome

## Sheet: TI and AB
Enter Date
Number	Title	Y/N/M - Reason	Issue with other reviewer?	How was it resolved?	Include in full text?

## Sheet: Full texts for screening
Enter Date
Number	Title	Full-text in EndNote?	Eligible - Yes/No/Maybe	Cumulative total	Issue with other reviewer?	How was it resolved?	Notes
