# Supplementary material for: Online suicidal thoughts and/or behaviours talk: A scoping review protocol
Source: PLoS One. 2022 Oct 27;17(10):e0276776. doi: 10.1371/journal.pone.0276776 (PMC9612572; doi:10.1371/journal.pone.0276776)
Supplement: S3 File — (XLSX) [file pone.0276776.s003.xlsx]

## Sheet: Sheet1
Reviewer Id:
Date completed:
Study Details	Extracted Data	Location in text	Reviewer Comments/Observations
Title
Author
Year of Publication
Country of origin where study was conducted
Inclusion/Exclusion Critieria Information
Aims/purpose
Research question/hypotheses
Population/Participants demographics
Sample size (if appropriate)
Online context
Study design
Data collection - measures/interviews etc
Analytic approach
Results - specific to scoping review questions
Limitations - author identified
Limitations - reviewer identified
Author suggestions for future research
