# Supplementary material for: Online suicidal thoughts and/or behaviours talk: A scoping review protocol
Source: PLoS One. 2022 Oct 27;17(10):e0276776. doi: 10.1371/journal.pone.0276776 (PMC9612572; doi:10.1371/journal.pone.0276776)
Supplement: S1 Fig — (ZIP) [file pone.0276776.s006.zip]

Archive with 2 entries (2 files):
- S1b_Fig.tif
- S1a_Fig.tif
